# Supplementary material for: Detection of Early Endothelial Dysfunction by Optoacoustic Tomography
Source: Int J Mol Sci. 2023 May 11;24(10):8627. doi: 10.3390/ijms24108627 (PMC10218068; doi:10.3390/ijms24108627)
Supplement: Supplementary file 1 [file ijms-24-08627-s001.zip]

Archive with 1 entries (1 files):
- ijms-2391786-supplementary.pdf
